# Supplementary material for: TPPS4—Sensitized Photooxidation of Micropollutants—Singlet Molecular Oxygen Kinetic Study
Source: Molecules. 2022 Aug 17;27(16):5260. doi: 10.3390/molecules27165260 (PMC9412460; doi:10.3390/molecules27165260)
Supplement: Supplementary file 1 [file molecules-27-05260-s001.zip]

Archive with 1 entries (1 files):
- molecules-1840507-supplementary.pdf
